# Supplementary material for: Genome and cuticular hydrocarbon‐based species delimitation shed light on potential drivers of speciation in a Neotropical ant species complex
Source: Ecol Evol. 2022 Mar 10;12(3):e8704. doi: 10.1002/ece3.8704 (PMC8928884; doi:10.1002/ece3.8704)
Supplement: Supplementary file 3 — Table S1 [file ECE3-12-e8704-s007.xlsx]

## Sheet: RAD
Sample	Country	Department/State	Locality	Latitude	Longitude	GenBank accession no.
CNIN2073, Heredia, CR	Costa Rica	Heredia	Puerto Viejo, Saquiquí, orilla de carretera			SAMN24851486
CNIN2074, Escuintla, Gtm	Guatemala	Esquintla	Carretera Puerto Quetzal en cruce con Obrero	14.5205	-90.4718	SAMN24851487
CNIN2075, San Juanito, Oax, Mex	Mexico	Oaxaca	Santa María Tonameca, San Juanito, La Botija	15.796	-96.796	SAMN24851488
CNIN2076, Ixtaltepec, Oax, Mex	Mexico	Oaxaca	Ixtaltepec, Mazahua	16.633	-94.95	SAMN24851489
CNIN2077, Huatulco, Bajo Teyula, Oax, Mex	Mexico	Oaxaca	Santa María Huatulco, Bajo Teyula	15.733	-96.29	SAMN24851490
CNIN2082, E. tuberculatum, Bra	Brazil	Minas Gerais	Passos, Parque Emilio			SAMN24851491
CNIN2084, Huatulco, Bajo Teyula, Oax, Mex	Mexico	Oaxaca	Santa María Huatulco, Bajo Teyula	15.733	-96.29	SAMN24851492
CNIN2086, Fogos,Gro, Mex	Mexico	Guerrero	Copala	16.5675	-98.8881	SAMN24851493
CNIN2087, Pinotpa Lagunilla, Oax, Mex	Mexico	Oaxaca	Pinotepa Nacional	16.353	-98.218	SAMN24851494
CNIN2091, Tam, Mex	Mexico	Tamaulipas	CH52			SAMN24851495
CNIN2092, Emiliano Zapata, Ver, Mex	Mexico	Veracruz	Emiliano Zapata, SSE			SAMN24851496
CNIN2093, Ixtaltepec, Oax, Mex	Mexico	Oaxaca	Ixtaltepec, Mazahua	16.633	-94.95	SAMN24851497
CNIN2096, Cuatode, Oaxaca, Mex	Mexico	Oaxaca	Santa María Tonameca, Cuatode	15.732	-96.509	SAMN24851498
CNIN2097, Cuatode, Oaxaca, Mex	Mexico	Oaxaca	Santa María Tonameca, Cuatode	15.732	-96.509	SAMN24851499
CNIN2098, Piedras Negras, Oax, Mex	Mexico	Oaxaca	Mao Santa María Tonameca, Piedras Negras	15.725	-96.66	SAMN24851500
CNIN2099, Piedras Negras, Oax, Mex	Mexico	Oaxaca	Mao Santa María Tonameca, Piedras Negras	15.725	-96.66	SAMN24851501
CNIN2100, Limón, CR	Costa Rica	Limón	Puerto Viejo de Talamanca			SAMN24851502
CNIN2101, Heredia, CR	Costa Rica	Heredia	Estación La Selva	104.29	-84.009	SAMN24851503
CNIN2102, Heredia, CR	Costa Rica	Heredia	Puerto Viejo de Sarapiquí, Muelle			SAMN24851504
CNIN2103, San Juanito, Oax, Mex	Mexico	Oaxaca	Santa María Tonameca, San Juanito, La Botija	15.796	-96.796	SAMN24851505
CNIN2104, Puerto Morelos, QR, Mex	Mexico	Quintana Roo	Puerto Morelos			SAMN24851506
CNIN2106, Tecolotlán, Jal, Mex	Mexico	Jalisco	Tecolotlán, Sierra de Quila			SAMN24851507
CNIN2107, Compostela, Nay, Mex	Mexico	Nayarit	Compostela, Fortuna de Vallejo	20.9948	-105.119	SAMN24851508
CNIN2118, Yotoco, Col	Colombia	Valle del Cauca	Yotoco			SAMN24851509
CNIN2127, S. Domingo Ingenio, Oax, Mex	Mexico	Oaxaca	Santo Domingo Ingenio, La Blanca	16.588	-94.692	SAMN24851510
CNIN2850, Puerto Escondido, Oax, Mex	Mexico	Oaxaca	San Pedro Mixtepec, Hierba Santa, 8Km N Pto. Escondido	15.94	-97.07	SAMN24851511
CNIN2851, Puerto Escondido, Oax, Mex	Mexico	Oaxaca	San Pedro Mixtepec, Hierba Santa, 8Km N Pto. Escondido	15.94	-97.07	SAMN24851512
CNIN2852, Mazunte, Oax, Mex	Mexico	Oaxaca	Santa María Tonameca, 3Km W Mazunte	15.6854	-96.5618	SAMN24851513
CNIN2855, Mazunte, Oax, Mex	Mexico	Oaxaca	Santa María Tonameca, 3Km W Mazunte	15.6854	-96.5618	SAMN24851514
CNIN2857, Huatulco, Pochutla, Oax, Mex	Mexico	Oaxaca	Santa María Huatulco, La Unión, Pochutla	15.7385	-96.2946	SAMN24851515
CNIN2905, Mazunte, Oax, Mex	Mexico	Oaxaca	Santa María Tonameca, 3Km W Mazunte	15.6854	-96.5618	SAMN24851516
CNIN2911, Hollis Reservoir, TT	Trinidad and Tobago	Trinidad	Holllis Res	10.694	-61.188	SAMN24851517
CNIN2914, Hillsborough Resevoir, TT	Trinidad and Tobago	Tobago	Hillsborough	11.218	-60.669	SAMN24851518
CNIN2975, Zapote de Tezupán, Mich, Mex	Mexico	Michoacan	2Km SE Zapote de Tezupán	18.1969	-103.022	SAMN24851519
CNIN2976, Lázaro Cárdenas, Mich, Mex	Mexico	Michoacan	Carretera Lázaro Cárdenas- Manzanillo	18.0397	-102.529	SAMN24851520

## Sheet: UCE
Sample	Country	Department/State	Locality	Latitude	Longitude	GenBank accession no.
CNIN3720, Yerba Santa, Mex	Mexico	Oaxaca	San Pedro Mixtepec, 8km N Pto. Escondido, Rancho Hierba Santa	15.94	-97.071	SRR17593029
CNIN3721, Mazunte, Oax, Mex	Mexico	Oaxaca	Santa María Tonameca, 3Km W Mazunte	15.6854	-96.5618	SRR17593028
CNIN3722, Cuatode, Oax, Mex	Mexico	Oaxaca	Santa María Tonameca, Puente Quatode	15.732	-96.509	SRR17593027
CNIN3723, Puerto Escondido, Oax, Mex	Mexico	Oaxaca	San Pedro Mixtepec, 8km N Pto. Escondido, Rancho Hierba Santa	15.94	-97.071	SRR17593026
CNIN2074, Escuintla , Gtm	Guatemala	Escuintla	Carretera Puerto Quetzal en cruce con Obrero	14.5205	-90.4718	SRR17658446
CNIN2066, Chamela, Jal, Mex	Mexico	Jalisco	Estación Biológica Chamela, camino Chachalaca	19.4993	-105.038	SRR17658445
CNIN2068, Tuxtla Copoya, Chis, Mex	Mexico	Chiapas	Tuxtla, Copoya	16.713	-93.117	SRR17658444
CNIN2070, Barrio El Ingenio, Cali, Col	Colombia	Cali	Nido 1, Barrio El ingeniero	3.38674	-76.5315	SRR17658443
CNIN2075, San Juanito, Oax, Mex	Mexico	Oaxaca	Santa María Tonameca, San Juanito, La Botija	15.796	-96.796	SRR17658442
CNIN2078, Pinotepa Lagunillas, Oax, Mex	Mexico	Oaxaca	Pinotepa Nacional, Lagunillas	16.353	-98.218	SRR17658441
CNIN2088, Fogos, Gro, Mex	Mexico	Guerrero	Copala, Fogos, Microondas	16.5675	-98.8881	SRR17658440
ECTA08, Atlántida, Hds	Honduras	Atlántida	7km SSW Tela			SRR17658439
ECTA13, Cantón Leoncillos, Chis, Mex	Mexico	Chiapas	Cantón Leoncillos	14.7689	-91.5972	SRR17658438
ECTA18, Rosario Izapa, Chis, Mex	Mexico	Chiapas	Rosario Izapa			SRR17658437
EX814, Ectatomma gibbum	Nicaragua		Nicaragua			SRP096179

## Sheet: COX1
ID	Locality	Departament	Contry	lat	long	GenBank accession no.
EruiColombia19	El Caduceo, San Martin	Meta	Colombia	3.66536	-73.66	KU570640
EruiColombia20	El Caduceo, San Martin	Meta	Colombia	3.66536	-73.66	KU570641
EruiColombia21	El Caduceo, San Martin	Meta	Colombia	3.66536	-73.66	KU570642
EruiColombia22	El Caduceo, San Martin	Meta	Colombia	3.66536	-73.66	KU570643
EruiColombia24	El Caduceo, San Martin	Meta	Colombia	3.66536	-73.66	KU570644
EruiCNIN3019Col	Meta	Meta	Colombia	3.66536	-73.66	KU570640
EruiCNIN3020Col	Meta	Meta	Colombia	3.66536	-73.66	KU570640
EruiCNIN3021Col	Meta	Meta	Colombia	3.66536	-73.66	KU570640
EruiCNIN2759Col	Meta	Meta	Colombia	3.66536	-73.66	KU570640
EruiCNIN2002Hond	Atlántida	Atlántida	Honduras	15.7643	-87.4517	KU570635
EruiW1LCOVen	Caucagua	Caucagua	Venezuela	10.2967	-66.3853	KU570660
EruiW2LCOVen	Caucagua	Caucagua	Venezuela	10.2967	-66.3853	KU570661
EruiCNIN2949Tri	Marie Galante	Marie Galante	France	15.883	-61.311	KU570635, KU570660, KU570661
EruiCNIN2950Tri	Marie Galante	Marie Galante	France	15.883	-61.311	KU570635, KU570660, KU570661
EruiPOTEAUX5Tri	Trinidad	Trinidad	Trinidad and Tobago	10.307	-61.108	KU570635, KU570660, KU570661
EruiPOTEAUX2Martini	Fort de France	Martinique	France	14.601	-61.067	KU570635, KU570660, KU570661
EruiPOTEAUX3Martini	Fort de France	Martinique	France	14.601	-61.067	KU570635, KU570660, KU570661
EruiPOTEAUX4Martini	Fort de France	Martinique	France	14.601	-61.067	KU570635, KU570660, KU570661
EruiPOTEAUX9Guadel	Basseterre	Guadeloupe	France	16.218	-61.599	KU570635, KU570660, KU570661
EruiPOTEAUX10Guadel	Grandeterre	Guadeloupe	France	16.208	-61.507	KU570635, KU570660, KU570661
EruiPOTEAUX11Guadel	Grandeterre	Guadeloupe	France	16.208	-61.507	KU570635, KU570660, KU570661
EruiPOTEAUX12Guadel	Grandeterre	Guadeloupe	France	16.208	-61.507	KU570635, KU570660, KU570661
EruiPOTEAUX13Guadel	Grandeterre	Guadeloupe	France	16.235	-61.536	KU570635, KU570660, KU570661
EruiPOTEAUX14Guadel	Grandeterre	Guadeloupe	France	16.235	-61.536	KU570635, KU570660, KU570661
EruiPOTEAUX15Guadel	Grandeterre	Guadeloupe	France	16.235	-61.536	KU570635, KU570660, KU570661
EruiCNIN3022Guadel	Grandeterre	Guadeloupe	France	16.235	-61.536	KU570635, KU570660, KU570661
Erui2CNIN2749QRoo	Santa Gertrudis	Quintana Roo	Mexico	19.8021	-88.7754	OM221491
Erui2CNIN2750QRoo	Santa Gertrudis	Quintana Roo	Mexico	19.8021	-88.7754	OM221491
Erui2CNIN2751QRoo	Santa Gertrudis	Quintana Roo	Mexico	19.8021	-88.7754	OM221491
Erui2CNIN2752QRoo	Santa Gertrudis	Quintana Roo	Mexico	19.8021	-88.7754	OM221491
CNIN2854AYerbaSanta	Puerto Escondido	Oaxaca	Mexico	15.94	-97.07	MG870229
CNIN2075UCEAEruidum3	San Juanito	Oaxaca	Mexico	15.796	-96.796	MG870229
Erui3CNIN1809Oax	Puerto Escondido	Oaxaca	Mexico	15.94	-97.071	KU570667
Erui3CNIN1810Oax	Puerto Escondido	Oaxaca	Mexico	15.94	-97.071	KU570668
Erui2CNIN1489Yuc	Celestun	Yucatan	Mexico	20.9121	-89.9617	KU570573
Erui2CNIN1490Yuc	Celestun	Yucatan	Mexico	20.9121	-89.9617	KU570574
Erui2CNIN1974Yuc	Celestun	Yucatan	Mexico	20.9121	-89.9617	KU570599
Erui2CNIN1975Yuc	Celestun	Yucatan	Mexico	20.9121	-89.9617	KU570600
Erui2CNIN1976Yuc	Celestun	Yucatan	Mexico	20.9121	-89.9617	KU570601
Erui2CNIN1977Yuc	Celestun	Yucatan	Mexico	20.9121	-89.9617	KU570602
Erui2CNIN1978Yuc	Celestun	Yucatan	Mexico	20.9121	-89.9617	KU570603
Erui2CNIN1979Yuc	Celestun	Yucatan	Mexico	20.9121	-89.9617	KU570604
Erui2CNIN174230Jal	Chamela	Jalisco	Mexico	19.4993	-105.038	KU570577
Erui2CNIN1744Jal	Chamela	Jalisco	Mexico	19.4993	-105.038	KU570578
Erui2CNIN174530Jal	Chamela	Jalisco	Mexico	19.4993	-105.038	KU570579
Erui2CNIN1746Jal	Chamela	Jalisco	Mexico	19.4993	-105.038	KU570580
Erui2CNIN2066Jal	Chamela	Jalisco	Mexico	19.4993	-105.038	KU570577, KU570578, KU570579, KU570580
Erui2CNIN2673Jal	Chamela	Jalisco	Mexico	19.4993	-105.038	KU570577, KU570578, KU570579, KU570580
Erui2CNIN2674Jal	Chamela	Jalisco	Mexico	19.4993	-105.038	KU570577, KU570578, KU570579, KU570580
Erui2CNIN2090Tam	Gomez Farías	Tamaulipas	Mexico	23.0359	-99.101	KU570577, KU570578, KU570579, KU570580
Erui2CNIN2091B0Tam	Gomez Farías	Tamaulipas	Mexico	23.0359	-99.101	KU570577, KU570578, KU570579, KU570580
Erui2CNIN2689Chis	Copoya	Chiapas	Mexico	16.7026	-93.1161	OM221490
Erui2CNIN2690Chis	Copoya	Chiapas	Mexico	16.7026	-93.1161	OM221490
Erui2CNIN2731CRica	Carara	Puntarenas	Costa Rica	9.78094	-84.6058	OM221489
Erui2CNIN2732CRica	Carara	Puntarenas	Costa Rica	9.78094	-84.6058	OM221489
Erui2CNIN2735CRica	Carara	Puntarenas	Costa Rica	9.78094	-84.6058	OM221489
Erui2CNIN2151Ver	Emiliano Zapata	Veracruz	Mexico	19.328	-96.6328	OM221487
Erui2CNIN2152Ver	Emiliano Zapata	Veracruz	Mexico	19.328	-96.6328	OM221487
Erui2CNIN2153Ver	Emiliano Zapata	Veracruz	Mexico	19.328	-96.6328	OM221487
Erui2CNIN2154Ver	Emiliano Zapata	Veracruz	Mexico	19.328	-96.6328	OM221487
Erui2CNIN2155Ver	Emiliano Zapata	Veracruz	Mexico	19.328	-96.6328	OM221487
Erui2CNIN1860Oax	Ixtaltepec	Oaxaca	Mexico	16.694	-94.904	KU570590
Erui2CNIN1861Oax	Ixtaltepec	Oaxaca	Mexico	16.694	-94.904	KU570590
Erui2CNIN1863Oax	Ixtaltepec	Oaxaca	Mexico	16.694	-94.904	KU570591
Erui2CNIN1865Oax	Ixtaltepec	Oaxaca	Mexico	16.694	-94.904	KU570593
Erui2CNIN1884Oax	Ixtaltepec	Oaxaca	Mexico	16.694	-94.904	KU570590, KU570590, KU570591, KU570593, KU570586, KU570587, KU570576, KU570584, KU570585
Erui2CNIN2034Oax	Tizupan	Michoacan	Mexico	18.1969	-103.105	KU570590, KU570590, KU570591, KU570593, KU570586, KU570587, KU570576, KU570584, KU570585
Erui2CNIN2035Oax	Naranjestil	Michoacan	Mexico	18.3049	-103.131	KU570590, KU570590, KU570591, KU570593, KU570586, KU570587, KU570576, KU570584, KU570585
Erui2CNIN2036Oax	Naranjestil	Michoacan	Mexico	18.3049	-103.131	KU570590, KU570590, KU570591, KU570593, KU570586, KU570587, KU570576, KU570584, KU570585
Erui2CNIN1816Jal	Puerto Vallarta	Jalisco	Mexico	22.6737	-105.332	KU570586
Erui2CNIN1817Jal	Puerto Vallarta	Jalisco	Mexico	22.6737	-105.332	KU570587
Erui2CNIN1741Jal	Chamela	Jalisco	Mexico	19.4993	-105.038	KU570576
Erui2CNIN1739Jal	Puerto Vallarta	Jalisco	Mexico	22.6737	-105.332	KU570590, KU570590, KU570591, KU570593, KU570586, KU570587, KU570576, KU570584, KU570585
Erui2CNIN1740Jal	Chamela	Jalisco	Mexico	19.4993	-105.038	KU570590, KU570590, KU570591, KU570593, KU570586, KU570587, KU570576, KU570584, KU570585
Erui2CNIN1814Nay	Compostela	Nayarit	Mexico	20.9948	-105.119	KU570584
Erui2CNIN1815Nay	Compostela	Nayarit	Mexico	20.9948	-105.119	KU570585
Erui2CNIN1738Nay	Compostela	Nayarit	Mexico	20.9948	-105.119	KU570590, KU570590, KU570591, KU570593, KU570586, KU570587, KU570576, KU570584, KU570585
Erui2CNIN2146Chis	Chiapa de Corzo	Chiapas	Mexico	16.665	-92.952	KU570590, KU570590, KU570591, KU570593, KU570586, KU570587, KU570576, KU570584, KU570585
Erui2CNIN1759QRoo	Puerto Morelos	Quintana Roo	Mexico	20.8441	-86.9032	KU570581, KU570611
Erui2CNIN1761QRoo	Puerto Morelos	Quintana Roo	Mexico	20.8441	-86.9032	KU570581, KU570611
Erui2CNIN1762QRoo	Puerto Morelos	Quintana Roo	Mexico	20.8441	-86.9032	KU570581, KU570611
Erui2CNIN1758QRoo	Puerto Morelos	Quintana Roo	Mexico	20.8441	-86.9032	KU570581
Erui2PMorellos25	Puerto Morelos	Quintana Roo	Mexico	20.8441	-86.9032	KU570611
Erui2CNIN173530Chis	Chiapa de Corzo	Chiapas	Mexico	16.665	-92.952	KU570575
Erui2CNIN181930Chis	Chiapa de Corzo	Chiapas	Mexico	16.665	-92.952	KU570588
Erui2CNIN2147Chis	Chiapa de Corzo	Chiapas	Mexico	16.665	-92.952	KU570575, KU570588
Erui2CNIN2145Chis	Cahuita	Limon	Costa Rica	9.734	-82.828	KU570582, KU570583, KU570598, KU570613, KU570614, KU570615, KU570616, KU570617, KU570618, KU570624, KU570626, KU570628
Erui2CNIN180730CRica	Cahuita	Limon	Costa Rica	9.734	-82.828	KU570582
Erui2CNIN1808CRica	Cahuita	Limon	Costa Rica	9.734	-82.828	KU570583
Erui2CNIN1821CRica	La Selva	Heredia	Costa Rica	10.43	-84.007	KU570582, KU570583, KU570598, KU570613, KU570614, KU570615, KU570616, KU570617, KU570618, KU570624, KU570626, KU570628
Erui2CNIN1822CRica	La Selva	Heredia	Costa Rica	10.43	-84.007	KU570582, KU570583, KU570598, KU570613, KU570614, KU570615, KU570616, KU570617, KU570618, KU570624, KU570626, KU570628
Erui2CNIN1996CRica	La Selva	Heredia	Costa Rica	10.429	-84.009	KU570598
Erui2CNIN199830CRica	La Selva	Heredia	Costa Rica	10.429	-84.009	KU570613
Erui2CRica4-1	La Selva	Heredia	Costa Rica	10.43	-84.007	KU570614
Erui2CRica4-2	La Selva	Heredia	Costa Rica	10.43	-84.007	KU570615
Erui2CRica1	La Selva	Heredia	Costa Rica	10.43	-84.007	KU570616
Erui2CRica2	La Selva	Heredia	Costa Rica	10.43	-84.007	KU570617
Erui2CRica3	La Selva	Heredia	Costa Rica	10.43	-84.007	KU570618
Erui2CNIN1997CRica	La Selva	Heredia	Costa Rica	10.429	-84.009	KU570582, KU570583, KU570598, KU570613, KU570614, KU570615, KU570616, KU570617, KU570618, KU570624, KU570626, KU570628
Erui2CNIN2692CRica	Sarapiqui	Heredia	Costa Rica	10.453	-84.0153	KU570582, KU570583, KU570598, KU570613, KU570614, KU570615, KU570616, KU570617, KU570618, KU570624, KU570626, KU570628
Erui2CNIN2693CRica	Sarapiqui	Heredia	Costa Rica	10.453	-84.0153	KU570582, KU570583, KU570598, KU570613, KU570614, KU570615, KU570616, KU570617, KU570618, KU570624, KU570626, KU570628
Erui2CNIN2694CRica	Sarapiqui	Heredia	Costa Rica	10.453	-84.0153	KU570582, KU570583, KU570598, KU570613, KU570614, KU570615, KU570616, KU570617, KU570618, KU570624, KU570626, KU570628
Erui2CNIN2695CRica	Sarapiqui	Heredia	Costa Rica	10.453	-84.0153	KU570582, KU570583, KU570598, KU570613, KU570614, KU570615, KU570616, KU570617, KU570618, KU570624, KU570626, KU570628
Erui2CNIN2696CRica	Sarapiqui	Heredia	Costa Rica	10.453	-84.0153	KU570582, KU570583, KU570598, KU570613, KU570614, KU570615, KU570616, KU570617, KU570618, KU570624, KU570626, KU570628
Erui2CNIN2697CRica	Sarapiqui	Heredia	Costa Rica	10.453	-84.0153	KU570582, KU570583, KU570598, KU570613, KU570614, KU570615, KU570616, KU570617, KU570618, KU570624, KU570626, KU570628
Erui2CNIN2698CRica	Sarapiqui	Heredia	Costa Rica	10.453	-84.0153	KU570582, KU570583, KU570598, KU570613, KU570614, KU570615, KU570616, KU570617, KU570618, KU570624, KU570626, KU570628
Erui2CNIN2699CRica	Sarapiqui	Heredia	Costa Rica	10.453	-84.0153	KU570582, KU570583, KU570598, KU570613, KU570614, KU570615, KU570616, KU570617, KU570618, KU570624, KU570626, KU570628
Erui2CNIN2700CRica	Sarapiqui	Heredia	Costa Rica	10.453	-84.0153	KU570582, KU570583, KU570598, KU570613, KU570614, KU570615, KU570616, KU570617, KU570618, KU570624, KU570626, KU570628
Erui2CNIN2701CRica	Manzanillo	Limon	Costa Rica	9.63117	-82.6616	KU570582, KU570583, KU570598, KU570613, KU570614, KU570615, KU570616, KU570617, KU570618, KU570624, KU570626, KU570628
Erui2CNIN2702CRica	Manzanillo	Limon	Costa Rica	9.63117	-82.6616	KU570582, KU570583, KU570598, KU570613, KU570614, KU570615, KU570616, KU570617, KU570618, KU570624, KU570626, KU570628
Erui2CNIN2703CRica	Manzanillo	Limon	Costa Rica	9.63117	-82.6616	KU570582, KU570583, KU570598, KU570613, KU570614, KU570615, KU570616, KU570617, KU570618, KU570624, KU570626, KU570628
Erui2CNIN2704CRica	Manzanillo	Limon	Costa Rica	9.63117	-82.6616	KU570582, KU570583, KU570598, KU570613, KU570614, KU570615, KU570616, KU570617, KU570618, KU570624, KU570626, KU570628
Erui2CNIN2705CRica	Manzanillo	Limon	Costa Rica	9.63117	-82.6616	KU570582, KU570583, KU570598, KU570613, KU570614, KU570615, KU570616, KU570617, KU570618, KU570624, KU570626, KU570628
Erui2CNIN2706CRica	Talamanca	Limon	Costa Rica	9.65396	-82.7648	KU570582, KU570583, KU570598, KU570613, KU570614, KU570615, KU570616, KU570617, KU570618, KU570624, KU570626, KU570628
Erui2CNIN2707CRica	Talamanca	Limon	Costa Rica	9.65396	-82.7648	KU570582, KU570583, KU570598, KU570613, KU570614, KU570615, KU570616, KU570617, KU570618, KU570624, KU570626, KU570628
Erui2CNIN2708CRica	Talamanca	Limon	Costa Rica	9.65396	-82.7648	KU570582, KU570583, KU570598, KU570613, KU570614, KU570615, KU570616, KU570617, KU570618, KU570624, KU570626, KU570628
Erui2CNIN2709CRica	Talamanca	Limon	Costa Rica	9.65396	-82.7648	KU570582, KU570583, KU570598, KU570613, KU570614, KU570615, KU570616, KU570617, KU570618, KU570624, KU570626, KU570628
Erui2CNIN2710CRica	Talamanca	Limon	Costa Rica	9.65396	-82.7648	KU570582, KU570583, KU570598, KU570613, KU570614, KU570615, KU570616, KU570617, KU570618, KU570624, KU570626, KU570628
Erui2ER17ALCOEcu	Pichincha	Pichincha	Ecuador	0.124556	-79.238	KU570624
Erui2ER13ALCOEcu	Santa Elena	Santa Elena	Ecuador			KU570626
Erui2ER18ALCOEcu	Barro Colorado	Barro Colorado	Panama	9.15033	-79.8528	KU570628
Erui2CNIN1867Oax	Santo Domingo	Oaxaca	Mexico	16.588	-94.692	KU570594, KU570595
Erui2CNIN2037Oax		Oaxaca	Mexico			KU570594, KU570595
Erui2CNIN1866Oax	Santo Domingo	Oaxaca	Mexico	16.588	-94.692	KU570594
Erui2CNIN1868Oax	Santo Domingo	Oaxaca	Mexico	16.588	-94.692	KU570595
Erui2CNIN1887Oax	Coyula	Oaxaca	Mexico	15.733	-96.297	OM221488
Erui2CNIN1967Oax	Coyula	Oaxaca	Mexico	15.733	-96.297	OM221488
Erui2CNIN1968Oax	Coyula	Oaxaca	Mexico	15.733	-96.297	OM221488
Erui2CNIN1969Oax	Coyula	Oaxaca	Mexico	15.733	-96.297	OM221488
Erui2CNIN1888Oax	Coyula	Oaxaca	Mexico	15.733	-96.297	OM221488
Erui2CNIN1886Oax	Coyula	Oaxaca	Mexico	15.733	-96.297	MN957984
Erui2CNIN1895Oax	Coyula	Oaxaca	Mexico	15.733	-96.297	MN957984
Erui2CNIN1896Oax	Coyula	Oaxaca	Mexico	15.733	-96.297	MN957984
Erui2CNIN2716Col	Cali	Valle del Cauca	Colombia	3.50395	-76.3593	KU570627
Erui2CNIN2717Col	Cali	Valle del Cauca	Colombia	3.50395	-76.3593	KU570627
Erui2CNIN2718Col	Cali	Valle del Cauca	Colombia	3.50395	-76.3593	KU570627
Erui2CNIN2719Col	Cali	Valle del Cauca	Colombia	3.50395	-76.3593	KU570627
Erui2CNIN2720Col	Cali	Valle del Cauca	Colombia	3.50395	-76.3593	KU570627
Erui2CNIN2721Col	Cali	Valle del Cauca	Colombia	3.55347	-76.199	KU570627
Erui2CNIN2722Col	Cali	Valle del Cauca	Colombia	3.55347	-76.199	KU570627
Erui2CNIN2723Col	Cali	Valle del Cauca	Colombia	3.55347	-76.199	KU570627
Erui2CNIN2724Col	Cali	Valle del Cauca	Colombia	3.55347	-76.199	KU570627
Erui2CNIN2725Col	Cali	Valle del Cauca	Colombia	3.55347	-76.199	KU570627
Erui2CNIN2726Col	Cali	Valle del Cauca	Colombia	3.3884	-76.529	KU570627
Erui2CNIN2727Col	Cali	Valle del Cauca	Colombia	3.3884	-76.529	KU570627
Erui2CNIN2728Col	Cali	Valle del Cauca	Colombia	3.3884	-76.529	KU570627
Erui2CNIN2729Col	Cali	Valle del Cauca	Colombia	3.3884	-76.529	KU570627
Erui2CNIN2730Col	Cali	Valle del Cauca	Colombia	3.3884	-76.529	KU570627
Erui2CNIN2769Col	Yotoco	Valle del Cauca	Colombia	3.88147	-76.437	KU570627
Erui2CNIN2770Col	Yotoco	Valle del Cauca	Colombia	3.88147	-76.437	KU570627
Erui2CNIN2771Col	Yotoco	Valle del Cauca	Colombia	3.88147	-76.437	KU570627
Erui2CNIN2753Col	Buena Ventura	Valle del Cauca	Colombia	3.899	-77.0406	KU570627
Erui2CNIN2754Col	Buena Ventura	Valle del Cauca	Colombia	3.899	-77.0406	KU570627
Erui2CNIN2755Col	Buena Ventura	Valle del Cauca	Colombia	3.899	-77.0406	KU570627
Erui2CB225LCOEcu	Yotoco	Valle del Cauca	Colombia	3.88147	-76.437	KU570627
Erui2Izapa3bChis	Rosario Izapa	Chiapas	Mexico	14.974	-92.1578	KU570606
Erui2Izapa16bChis	Rosario Izapa	Chiapas	Mexico	14.974	-92.1578	KU570607
Erui2Izapa5Chis	Rosario Izapa	Chiapas	Mexico	14.974	-92.1578	KU570608
Erui2Izapa6bChis	Rosario Izapa	Chiapas	Mexico	14.974	-92.1578	KU570609
Erui2Izapa7bChis	Rosario Izapa	Chiapas	Mexico	14.974	-92.1578	KU570610
Erui2CNIN3025Mich	Lazaro Cardenas	Michoacan	Mexico	18.0397	-102.529	OM221492
Erui2CNIN3026Mich	Lazaro Cardenas	Michoacan	Mexico	18.0397	-102.529	OM221492
Erui2CNIN3029Mich	Lazaro Cardenas	Michoacan	Mexico	18.0397	-102.529	OM221492
Erui2CNIN3030Mich	Tizupan	Michoacan	Mexico	18.1969	-103.105	OM221493
Erui2CNIN3031Mich	Tizupan	Michoacan	Mexico	18.1969	-103.105	OM221493
Erui2CNIN3032Mich	Tizupan	Michoacan	Mexico	18.1969	-103.105	OM221493
Erui2CNIN3033Mich	Tizupan	Michoacan	Mexico	18.1969	-103.105	OM221493
Erui2CNIN3034Mich	Tizupan	Michoacan	Mexico	18.1969	-103.105	OM221493
Erui2CNIN3035Mich	Naranjestil	Michoacan	Mexico	18.2319	-103.126	OM221494
Erui2CNIN3036Mich	Naranjestil	Michoacan	Mexico	18.2319	-103.126	OM221494
Erui3CNIN1850Gro	Copala	Guerrero	Mexico	16.5675	-98.8881	KU570669, KU570672, KU570673
Erui3CNIN1851Gro	Copala	Guerrero	Mexico	16.5675	-98.8881	KU570669
CNIN2088UCEBruidum3	Copala	Guerrero	Mexico	16.5675	-98.8881	KU570669, KU570672, KU570673
Erui3CNIN198830Gro	Copala	Guerrero	Mexico	16.5675	-98.8881	KU570672
Erui3CNIN1989Gro	Copala	Guerrero	Mexico	16.5675	-98.8881	KU570673
Erui2ER8ALCOEcu	Imbabura	Imbabura	Ecuador	0.8685	-78.4636	KU570619
Erui2ER9ALCOEcu	Esmeraldas	Esmeraldas	Ecuador	0.86825	-79.654	KU570620
Erui2ER10ALCOEcu	Esmeraldas	Esmeraldas	Ecuador	0.530528	-79.5384	KU570621
Erui2ER15ALCOEcu	Esmeraldas	Esmeraldas	Ecuador	0.303	-79.4572	KU570622
Erui2ER16ALCOEcu	Esmeraldas	Esmeraldas	Ecuador	0.919306	-79.6651	KU570623
Erui2CNIN1892Oax	Ixtaltepec	Oaxaca	Mexico	16.633	-94.95	KU570597
Erui2CNIN1894Oax	Ixtaltepec	Oaxaca	Mexico	16.633	-94.95	KU570597
Erui2CNIN2680Oax	Ixtaltepec	Oaxaca	Mexico	16.633	-94.95	KU570597
Erui2CNIN2681Oax	Ixtaltepec	Oaxaca	Mexico	16.633	-94.95	KU570597
Erui2CNIN2682Oax	Ixtaltepec	Oaxaca	Mexico	16.633	-94.95	KU570597
EruiCNIN2000Guat	Escuintla	Escuintla	Guatemala	14.0087	90.7865	KU570633
EruiCNIN2001Guat	Escuintla	Escuintla	Guatemala	14.0087	90.7865	KU570634
EruiCLeoncillos113	Canton Leoncillos	Chiapas	Mexico	14.7689	-92.403	KU570636
EruiCLeoncillos114	Canton Leoncillos	Chiapas	Mexico	14.7689	-92.403	KU570637
EruiCLeoncillos115	Canton Leoncillos	Chiapas	Mexico	14.7689	-92.403	KU570638
EruiCLeoncillos16	Canton Leoncillos	Chiapas	Mexico	14.7689	-92.403	KU570639
EruiCNIN2081	Escuintla	Escuintla	Guatemala	14.0087	90.7865	KU570633, KU570634, KU570636, KU570637, KU570638, KU570639, KU570629, KU570630, KU570631, KU570632
EruiACGAB82709	Nancite	Guanacaste	Costa Rica	10.8	-85.65	KU570633, KU570634, KU570636, KU570637, KU570638, KU570639, KU570629, KU570630, KU570631, KU570632
EruiACGAB84709	Nancite	Guanacaste	Costa Rica	10.8	-85.65	KU570633, KU570634, KU570636, KU570637, KU570638, KU570639, KU570629, KU570630, KU570631, KU570632
EruiACGAE18210	Cacao	Guanacaste	Costa Rica	10.0191	-84.2698	KU570633, KU570634, KU570636, KU570637, KU570638, KU570639, KU570629, KU570630, KU570631, KU570632
EruiACGAJ22611	Santa Rosa	Guanacaste	Costa Rica	10.838	-85.619	KU570633, KU570634, KU570636, KU570637, KU570638, KU570639, KU570629, KU570630, KU570631, KU570632
EruiACGAC85610	Nacite2	Guanacaste	Costa Rica	10.807	-85.699	KU570633, KU570634, KU570636, KU570637, KU570638, KU570639, KU570629, KU570630, KU570631, KU570632
EruiACGAB81209	Santa Rosa	Guanacaste	Costa Rica	10.838	-85.619	KU570633, KU570634, KU570636, KU570637, KU570638, KU570639, KU570629, KU570630, KU570631, KU570632
EruiACGAB87109	Santa Rosa	Guanacaste	Costa Rica	10.838	-85.619	KU570633, KU570634, KU570636, KU570637, KU570638, KU570639, KU570629, KU570630, KU570631, KU570632
EruiACGAB87209	Santa Rosa	Guanacaste	Costa Rica	10.838	-85.619	KU570633, KU570634, KU570636, KU570637, KU570638, KU570639, KU570629, KU570630, KU570631, KU570632
EruiACGAC85410	Nancite3	Guanacaste	Costa Rica	10.807	-85.699	KU570633, KU570634, KU570636, KU570637, KU570638, KU570639, KU570629, KU570630, KU570631, KU570632
EruiACGAF37811	Junquillal	Guanacaste	Costa Rica	10.969	-85.685	KU570633, KU570634, KU570636, KU570637, KU570638, KU570639, KU570629, KU570630, KU570631, KU570632
EruiACGAB87009	Nancite	Guanacaste	Costa Rica	10.8	-85.65	KU570633, KU570634, KU570636, KU570637, KU570638, KU570639, KU570629, KU570630, KU570631, KU570632
EruiACGAF37911	Junquillal	Guanacaste	Costa Rica	10.969	-85.685	KU570633, KU570634, KU570636, KU570637, KU570638, KU570639, KU570629, KU570630, KU570631, KU570632
EruiACGAF45311	Junquillal	Guanacaste	Costa Rica	10.969	-85.685	KU570633, KU570634, KU570636, KU570637, KU570638, KU570639, KU570629, KU570630, KU570631, KU570632
EruiACGAF45211	Junquillal	Guanacaste	Costa Rica	10.969	-85.685	KU570633, KU570634, KU570636, KU570637, KU570638, KU570639, KU570629, KU570630, KU570631, KU570632
EruiCNIN2712CRica	Nancite	Guanacaste	Costa Rica	10.8	-85.65	KU570633, KU570634, KU570636, KU570637, KU570638, KU570639, KU570629, KU570630, KU570631, KU570632
EruiCNIN2714CRica	Nancite	Guanacaste	Costa Rica	10.8	-85.65	KU570633, KU570634, KU570636, KU570637, KU570638, KU570639, KU570629, KU570630, KU570631, KU570632
EruiCNIN2715CRica	Nancite	Guanacaste	Costa Rica	10.8	-85.65	KU570633, KU570634, KU570636, KU570637, KU570638, KU570639, KU570629, KU570630, KU570631, KU570632
EruiCNIN2936CRica	Curre	Puntarenas	Costa Rica	8.9754	-83.3036	KU570633, KU570634, KU570636, KU570637, KU570638, KU570639, KU570629, KU570630, KU570631, KU570632
EruiCNIN2937CRica	Curre	Puntarenas	Costa Rica	8.9754	-83.3036	KU570633, KU570634, KU570636, KU570637, KU570638, KU570639, KU570629, KU570630, KU570631, KU570632
EruiCNIN2938CRica	Curre	Puntarenas	Costa Rica	8.9754	-83.3036	KU570633, KU570634, KU570636, KU570637, KU570638, KU570639, KU570629, KU570630, KU570631, KU570632
EruiCNIN2939CRica	Curre	Puntarenas	Costa Rica	8.9754	-83.3036	KU570633, KU570634, KU570636, KU570637, KU570638, KU570639, KU570629, KU570630, KU570631, KU570632
EruiCNIN2940CRica	Curre	Puntarenas	Costa Rica	8.9754	-83.3036	KU570633, KU570634, KU570636, KU570637, KU570638, KU570639, KU570629, KU570630, KU570631, KU570632
EruiCNIN2941Nic	Managua	Managua	Nicaragua	12.1591	-86.1147	KU570633, KU570634, KU570636, KU570637, KU570638, KU570639, KU570629, KU570630, KU570631, KU570632
EruiCNIN2942Nic	Managua	Managua	Nicaragua	12.1591	-86.1147	KU570633, KU570634, KU570636, KU570637, KU570638, KU570639, KU570629, KU570630, KU570631, KU570632
EruiCNIN2943Nic	Managua	Managua	Nicaragua	12.1591	-86.1147	KU570633, KU570634, KU570636, KU570637, KU570638, KU570639, KU570629, KU570630, KU570631, KU570632
EruiCNIN2944Nic	Managua	Managua	Nicaragua	12.1591	-86.1147	KU570633, KU570634, KU570636, KU570637, KU570638, KU570639, KU570629, KU570630, KU570631, KU570632
EruiCNIN2945Nic	Managua	Managua	Nicaragua	12.1591	-86.1147	KU570633, KU570634, KU570636, KU570637, KU570638, KU570639, KU570629, KU570630, KU570631, KU570632
EruiCNIN2946Nic	Managua	Managua	Nicaragua	12.1591	-86.1147	KU570633, KU570634, KU570636, KU570637, KU570638, KU570639, KU570629, KU570630, KU570631, KU570632
EruiPOTEAUX1SAndres	San Andres	San Andres	Colombia	12.58	-81.695	KU570633, KU570634, KU570636, KU570637, KU570638, KU570639, KU570629, KU570630, KU570631, KU570632
EruiPOTEAUX6SAndres	San Andres	San Andres	Colombia	12.58	-81.695	KU570633, KU570634, KU570636, KU570637, KU570638, KU570639, KU570629, KU570630, KU570631, KU570632
EruiPOTEAUX8SAndres	San Andres	San Andres	Colombia	12.58	-81.695	KU570633, KU570634, KU570636, KU570637, KU570638, KU570639, KU570629, KU570630, KU570631, KU570632
EruiCNIN1748Chis	Canton Leoncillos	Chiapas	Mexico	14.7689	-92.403	KU570629
EruiCNIN1749Chis	Canton Leoncillos	Chiapas	Mexico	14.7689	-92.403	KU570630
EruiCNIN1750Chis	Canton Leoncillos	Chiapas	Mexico	14.7689	-92.403	KU570631
EruiCNIN1754Chis	Canton Leoncillos	Chiapas	Mexico	14.7689	-92.403	KU570632
EruiCNIN3016Chis	Ecosur	Chiapas	Mexico	14.8873	-92.2867	KU570633, KU570634, KU570636, KU570637, KU570638, KU570639, KU570629, KU570630, KU570631, KU570632
EruiCNIN3017Chis	Ecosur	Chiapas	Mexico	14.8873	-92.2867	KU570633, KU570634, KU570636, KU570637, KU570638, KU570639, KU570629, KU570630, KU570631, KU570632
EruiCNIN3018Chis	Ecosur	Chiapas	Mexico	14.8873	-92.2867	KU570633, KU570634, KU570636, KU570637, KU570638, KU570639, KU570629, KU570630, KU570631, KU570632
EruiCNIN2748Chis	Ecosur	Chiapas	Mexico	14.8873	-92.2867	KU570633, KU570634, KU570636, KU570637, KU570638, KU570639, KU570629, KU570630, KU570631, KU570632
EruiCNIN1752Chis	Canton Leoncillos	Chiapas	Mexico	14.7689	-92.403	KU570633, KU570634, KU570636, KU570637, KU570638, KU570639, KU570629, KU570630, KU570631, KU570632
EruiCNIN1753Chis	Canton Leoncillos	Chiapas	Mexico	14.7689	-92.403	KU570633, KU570634, KU570636, KU570637, KU570638, KU570639, KU570629, KU570630, KU570631, KU570632
EruiCNIN1756Chis	Canton Leoncillos	Chiapas	Mexico	14.7689	-92.403	KU570633, KU570634, KU570636, KU570637, KU570638, KU570639, KU570629, KU570630, KU570631, KU570632
EruiCNIN1757Chis	Canton Leoncillos	Chiapas	Mexico	14.7689	-92.403	KU570633, KU570634, KU570636, KU570637, KU570638, KU570639, KU570629, KU570630, KU570631, KU570632
EruiCNIN2156Guat	Escuintla	Escuintla	Guatemala	14.0087	-90.7865	OM221495
EruiCNIN2157Guat	Escuintla	Escuintla	Guatemala	14.0087	-90.7865	OM221495
EruiCNIN2158Guat	Escuintla	Escuintla	Guatemala	14.0087	-90.7865	OM221495
EruiCNIN2159Guat	Escuintla	Escuintla	Guatemala	14.0087	-90.7865	OM221496
EruiCNIN2160Guat	Escuintla	Escuintla	Guatemala	14.0087	-90.7865	OM221496
EruiCNIN2161Guat	Escuintla	Escuintla	Guatemala	14.0087	-90.7865	OM221496
EruiCNIN2162Guat	Escuintla	Escuintla	Guatemala	14.0087	-90.7865	OM221496
EruiCNIN2163Guat	Escuintla	Escuintla	Guatemala	14.0087	-90.7865	OM221496
CNIN2098BPiedrasNegr	Piedras Negras	Oaxaca	Mexico	15.725	-96.66	MG870246
CNIN2065BTonameca	Tonameca	Oaxaca	Mexico	15.6851	-96.565	MG870241
CNIN2078UCEBruidum3	Pinotepa Lagunilla	Oaxaca	Mexico	16.353	-98.218	MG870238
Erui2PMorelos26	Puerto Morelos	Quintana Roo	Mexico	20.8441	-86.9032	KU570612
CNIN2145Chis	Chiapa de Corzo	Chiapas	Mexico	16.665	-92.952	OM221486
EruiACGAB87409	Nancite	Guanacaste	Costa Rica	10.8	-85.65	KU570635
EruiCNIN2947Hond	Atlántida	Atlántida	Honduras	15.7643	-87.4517	KU570676
EgibCNIN2003Nic	Kahka Creek	Región Autónoma del Atlántico Sur	Nicaragua	12.657	-83.743	KU570676

## Sheet: CHC
List of examined specimens per species and population (n = 132)
Country	Department/State	Locality	Lat	Long	Number of colonies (number of specimens)
Mexico	Chiapas	Canton Leoncillos (Mexico)	14.7689	-91.5972	4 (20)
Mexico	Oaxaca	Puente de Coyula, (Km 233) (Mexico)	15.733	-96.29	5 (19)
Colombia	Cali	Campus of del Valle University, Cali (Colombia)	3.3775	-75.4689	6 (22)
Mexico	Quintana Roo	Puerto Morelos, jardín botánico	20.8441	-86.9032	5 (12)
Mexico	Oaxaca	San Pedro Mixtepec, 8km N Pto. Escondido, Rancho Yerba Santa	15.94	-97.071	4 (20)
Mexico	Oaxaca	Santa María Tonameca, 3Km W Mazunte	15.6854	-96.5618	2 (10)
Mexico	Oaxaca	Santa María Tonameca, Piedras Negras	15.725	-96.66	4 (17)
Mexico	Oaxaca	Santa María Tonameca, Cuatode	15.732	-96.509	6 (12)
